# Supplementary material for: COVID-19 risk, course and outcome in people with mental disorders: a systematic review and meta-analyses
Source: Epidemiol Psychiatr Sci. 2023 Oct 20;32:e61. doi: 10.1017/S2045796023000719 (PMC10594644; doi:10.1017/S2045796023000719)
Supplement: Molero et al. supplementary material 2 — Molero et al. supplementary material [file S2045796023000719sup002.xlsx]

## Sheet: risk
Anxiety	In nu	Country	LOC	I	II	Mood	In nu	Country	LOC	I	II	Neurodev	In nu	Country	LOC	I	II	Psychosis	In nu	Country	LOC	I	II	III	SUD	In nu	Country	LOC	I	II	MIX	In nu	Country	LOC	I	II
Lee et al. (2021)	Y	South Korea	NW omop	1	no II	Azar et al. (2020)	Y	USA	California	0	1	Cohen et al. (2022)	Y	Israel	Maccabi health system	1	no II	Amin et al. (2022)	Y	Indenosia	North Sumatra	1	1	1	Allen et al. (2020)	Y	USA	NYC	1	1	Bailey et al. (2021)	Y	USA	NW pedsned	1	1
Teixeria et al. (2021)	Y	USA	NW optum	1		Dai et al. (2022)	N	UK	UK BIO	1	0	Dai et al. (2022)	Y	UK	UK BIO	1		Dai et al. (2022)	Y	UK	UK BIO	1	0	1	Dai et al. (2022)	Y	UK	UK BIO	1	0	Canal-Rivero et al. (2021)	Y	Spain	Andalucia	1	1
Yang et al. (2021)	Y	UK	UK Bio	1		Egede et al. (2021)	Y	USA	Wisconsin	0	1	Merzon et al. (2021)	Y	Israel	NW Leumit data base	0.5		Egede et al. (2021)	Y	USA	Wisconsin	0	1	1	Egede et al. (2021)	Y	USA	Wisconsin	1	1	De Vito et al. (2021)	Y	Italy	Sassari	1	1
Orlando et al. (2021)	Y	italy	Campania	1		Goldberger et al. (2022)	Y	Isreal	NW	0.5	0.5	Merzon et al. (2021)	Y	Israel	NW Leumit data base	0.5		Goldberger et al. (2022)	Y	Isreal	NW	0.5	0	0.5	Lebin et al. (2021)	Y	USA	California	1	1	Egede et al. (2021)	Y	USA	Wisconsin	0	1
						Haimovich et al. (2021)	Y	USA	New Haven	0	1							Goldberger et al. (2022)	Y	Isreal	NW	0.5	0	0.5	Nilsson et al. (2022)	Y	Demark	NW	1	1	Lee et al. (2021)	Y	South Korea	NW	1	1
						Goldberger et al. (2022)	Y	Isreal	NW	0.5	0.5							Haimovich et al. (2021)	Y	USA	New Haven	0	1	1	Varela Rodriguez et a. (2021)	Y	Spain	Madrid 12 oct	1	1	Merzon et al. (2021)	Y	Israel	NW Leumlit data base	1	1
						Lee et al. (2021)	Y	South Korea	NW omop	1	1							Merzon et al. (2021)	Y	Israel	NW Leumit data base	0	1	0	Yang et al. (2021)	Y	UK	UK BIO	0	1	Nilsson et al. (2022)	Y	Demark	NW	1	1
						Orlando et al. (2021)	Y	Italy	Campania	1	1							Orlando et al. (2021)	Y	Italy		1	1	1							Taquet et al. (2021) Female	Y	USA	NW trinetx	1	0
						Tang et al. (2021)	Y	USA	Maryland	0	1							Teixeria et al. (2021)	Y	USA	NW optum	0	1	0							Yang et al. (2021)	Y	UK	UK BIO	1	1
						Teixeria et al. (2021)	Y	USA	NW optum	1	0							Tzur Bitan et al. (2021)	Y	Israel	NW Clalit data base	0	1	0
						Wang et al. (2021) 2	N	USA	NW IBM Watson	0	1							Wang et al. (2021) 2	N	USA	NW IBM Watson	1	0	0
						Yang et al. (2021)	N	UK	UK Bio	0	1							Yang et al. (2021)	Y	UK	UK BIO	0	1	0

## Sheet: course
Anxiety	In nu	Country	LOC	I	II	Mood	In nu	Country	LOC	I	II	Neurodev	In nu	Country	LOC	!	II	Psychosis	In nu	Country	LOC	I	II	SUD	In nu	Country	LOC	I	II	III	MIX	In nu	Country	LOC	I
Castro et al. (2021)	Y	USA	Massachusetts	1	no II	Castro et al. (2021)	Y	USA	Massachusetts	1	no II	Merzon et al. (2021)	Y	Israel	NW Leumlit data base	1	no II	Barcella et al. (2021)	y	Denmark	NW	1	no II	Baillargeon et al. (2021) 1	Y	USA	NW trinetx	1	0	0	Barcella et al. (2021)	Y	Denmark	NW	1
Descamps et al. (2022)	Y	France	NW	1		Barcella et al. (2021)	Y	Denmark	NW	0.5								Descamps et al. (2022)	y	France	NW	1		Baillargeon et al. (2021) 2	Y	USA	NW trinetx	1	0	0	Descamps et al. (2022)	Y	France	NW	1
Hirashima et al. (2021)	N	Japan	Osaka	1		Barcella et al. (2021)	Y	Denmark	NW	0.5								Jeon et al. (2021)	y	South Korea	NW hira	1		Castro et al. (2021)	Y	USA	Massachusetts	0	0	1	De Vito et al. (2021)	Y	Italy	Sassari	1
Li et al. (2022)	N	China	Wuhan	1		Descamps et al. (2022)	Y	France	NW	1								Merzon et al. (2021)	y	Israel	NW Leumit data base	1		Descamps et al. (2022)	Y	France	NW incl 12 oct	1	1	1	Francis et al. (2021)	Y	UK	West Herfordshire	1
						Jeon et al. (2021)	Y	South Korea	NW hira	1								Rodriguez-Molinero et al. (2020)	N	Spain	Caralonia	1		Díaz-Simón et al. 2022	Y	Spain	NW incl 12 oct	1	1	1	Hiashima et al. (2021)	Y	Japan	Osaka	1
						Rodrigues-Molinero et al. (2020)	N	Spain	Catalunia	1														Hashemi-Shahri et al. 2022	Y	Iran	Zahedan	1	1	1	Lega et al. (2021)	Y	Italy	NW	0.5
						Yanover et al. (2021)	Y	Israel	NW maccabi database	1														Qeadan et al. 2021	Y	USA	NW	0	1	0	Lega et al. (2021)	Y	Italy	NW	0.5
																								Varela Rodriguez et al. (2021)	Y	Spain	Madrid 12 oct	1	1	1	Merzon et al. (2021)	Y	Israel	NW Leumit data base	1
																								Varela Rodriguez et al. (2021)	Y	Spain	Madrid 12 oct	1	1	1	Welch et al. (2021)	Y	MIX	12 countries	1
																								Overlap in hospitals for Diaz Simon and Varela Rodriguez. Include both. No overlap in age							Rodriguez-Molinero et al. (2020)	N	Spain	Caralunia	1

## Sheet: hospital
Anxiety	In nu	Country	LOC	I	II	Mood	In nu	Country	LOC	I	II	III	Neurodev	In nu	Country	LOC	I	II	Psychosis	In nu	Country	LOC	I	II	SUD	In nu	Country	LOC	I	II	III	MIX	In nu	Country	LOC	I	II	III
Catalan et al. (2022)	Y	Spain	Basq country	1	1	Azar et al. (2020)	Y	USA	California	0	0	1	Merzon et al. (2021)	Y	Israel	NW Leumit data base	1	no II	Chang et al. (2021)	Y	USA	Los Angeles	1	1	Allen et al. (2020)	y	USA	Greater NYC	0	0	1	Cummins et al. (2021)	Y	UK	North-East London	0	0	1
Salvatore et al. (2021)	N	USA	Michigan	0	1	Catalan et al. (2022)	Y	Spain	Basq country	1	1	1							Catalan et al. (2022)	Y	Spain	Basq country	1	1	Baillargeon et al. (2021) 1	y	USA	NW trinetx	1	0	0	Canal-Rivero et al. (2021)	Y	Spain	Andalucia	1	1	1
Wang et al. (2022 - 2)	N	USA	NW NHS	1	0	Chang et al. (2021)	Y	USA	Los angeles	0	0	1							Egede et al. (2021)	Y	USA	Wisconsin	1	1	Baillargeon et al. (2021) 2	y	USA	NW trinetx	1	0	0	Clift et al. (2021)	N	UK	NW	0.5	0	0
Yang et al. (2021)	Y	UK	UK Bio	1	1	Cummins et al. (2021)	Y	UK	Nort-East London	0	0	1							Goldberger et al. 2022	Y	Israel	NW	0.5	0	Catalan et al. (2022)	y	Spain	Basq country	1	1	1	Clift et al. (2021)	N	UK	NW	0.5	0	0
						Egede et al. (2021)	Y	USA	Wisconsin	0	0	1							Goldberger et al. 2022	Y	Israel	NW	0.5	0	Chang et al. (2021)	y	USA	Los Angeles	0	0	1	Egede et al. (2021)	Y	USA	Wisconsin	0	0	1
						Goldberger et al. 2022	Y	Israel	NW	0.5	0.5	0.5							Merzon et al. (2021)	N	Israel	NW Leumit data base	0	1	Egede et al. (2021)	y	USA	Wisconsin	0	0	1	Goldberger et al. 2022	Y	Israel	NW	1	1	1
						Goldberger et al. 2022	Y	Israel	NW	0.5	0.5	0.5							Salvatore et al. (2021)	N	USA	Michigan	0	1	Nilsson et al. (2022)	y	Denmark	NW	1	1	1	Nilsson et al. 2022	Y	Denmark	NW	1	1	1
						Izurieta et al. (2020)	N	USA	NW	1	0	0							Tzur-Bitan et al. (2021)	N	Israel	NW Clalit data base	0	1	Pavarin et al. (2022)	y	Italy	Bologna	1	1	1	Vrotsou et al. (2021)	Y	Spain	Basq country	1	1	1
						Sisó-Almirall et al. (2020)	Y	Spain	Barcelona	1	1	1							Velásquez García et al. 2021	Y	Canada	Br Colombia	1	1	Pavarin et al. (2022)	y	Italy	Bologna	1	1	1	Wang et al. (2021) b	Y	USA	NW USA	1	1	0
						Salvatore et al. (2021)	N	USA	Michigan	0	0	1							Velásquez García et al. 2021	Y	Canada	Br Colombia	1	1	Qeadan et al. (2021)	y	USA	NW Cerner real world	0	1	0	Yang et al. (2021)	Y	UK	UK Bio	0	1	0
						Tang et al. (2020)	N	USA	Maryland	0	0	1							Vrotsou et al. (2021)	Y	Spain	Basq country	1	1	Salvatore et al. (2021)	N	USA	Michigan	0	0	1
						Wang et al. (2022 - 2)	N	USA	NW NHS	0	1	0							Yang et al. (2021)	Y	UK	UK Bio	1	1	Yang et al. (2021)	y	UK	UK Biobank	1	1	1
						Yang et al. (2021)	Y	UK	UK Bio	1	1	1

## Sheet: icu
Anxiety	In nu	Country	LOC	I	II	Mood	In nu	Country	LOC	I	II	Neurodev	I	II	Psychosis	In nu	Country	LOC	I	II	SUD	In nu	Country	LOC	I	II	MIX	In nu	Country	LOC	I	II
Descamps et al. (2022)	Y	France	NW	1	no 2	Azar et al. (2020)	Y	USA	California	1	no II	No data	no I	no II	Descamps et al. (2022)	Y	France	NW pmsi	0.5	no II	Allen et al. (2020)	N	USA	NYC	1	no II	Canal-Rivero et al. (2021)	Y	Spain	Andalucia	1	1
Salvatore et al. (2021)	N	USA	Michigan	1		Cummins et al. (2021)	Y	UK	North-East London	1					Fond et al. (2021)	Y	France	NW pmsi	0.5		Descamps et al. (2022)	Y	France	NW pmsi	1		Cavallaro et al. (2021)	Y	UK	NW	1	0
						Descamps et al. (2022)	Y	France	NW	1					Goldberger et al. (2023)	Y	Israel	NW	0.5		Nilsson et al. 2022	Y	Denmark	NW	1		Cummins et al. (2021)	Y	UK	North-East London	0	1
						Goldberger et al. (2021)	Y	Israel	NW	1					Goldberger et al. (2023)	Y	Israel	NW	0.5		Salvatore et al. (2021)	N	USA	Michigan	1		Descamps et al. (2022)	Y	France	NW	1	1
						Salvatore et al. (2021)	N	USA	Michigan	1					Salvatore et al. (2021)	N	USA	Michigan	1								Goldberger et al. 2029	Y	Israel	NW	1	1
						Sisó-Almirall et al. (2020)	Y	Spain	Catalunya	1					Vrotsou et al. (2021)	Y	Spain	Basque country	1								Lega et al. (2021)	Y	Italy	NW	0.5	0.5
																											Lega et al. (2021)	Y	Italy	NW	0.5	0.5
																											Nilsson et al. 2022	Y	Denmark	NW	1	1
																											Vrotsou et al. (2021)	Y	Spain	basque country	1	1
																											Welch et al. (2021)	Y	MIX	12 different countries	1	0

## Sheet: mortality
Anxiety	In nu	Country	LOC	I	II	Mood	In nu	Country	LOC	I	II	III	Neurodev	In nu	Country	LOC	!	II	Psychosis	In nu	Country	LOC	I	II	SUD	In nu	Country	LOC	I	II	MIX	In nu	Country	LOC	I	II	III	IV	V
Castro et al. (2021)	Y	USA	Massachusetts	0	1	Azar et al. (2020)	Y	USA	California	0	0	1	Poblador-Plou et al. (2020)	Y	Spain	Aragon			Barcella et al. (2021)	Y	Denmark	NW	1	1	Allen et al. (2020)	Y	USA	NYC	0	1	Barcella et al. (2021)	Y	Denmark	NW	1	0	1	1	1
Clousten et al. (2021)	Y	USA	NY	0	1	Barcella et al. (2021)	Y	Denmark	NW	1	1	1	Poblador-Plou et al. (2020)	Y	Spain	Aragon			Carey et al. (2021)	Y	UK	NW cprd	1	0	Baillargeon et al. (2021) 1	Y	USA	NW trinetx	0.5	0	Canal-Rivero et al. (2021)	Y	Spain	Andalucia	1	1	1	1	1
Catalan et al. (2022)	Y	Spain	Basque country	1	1	Barcella et al. (2021)	Y	Denmark	NW	1	1	1							Catalan et al. (2022)	Y	Spain	Basque country	1	0	Baillargeon et al. (2021) 2	Y	USA	NW trinetx	0.5	0	Cavallaro et al. (2021)	N	UK	NW	1	0	0	0	0
Descamps et al. (2022)	Y	France	NW	1	1	Bayrak and Çadirci (2021)	Y	Turkey	Ezurum	0	1	0							Descamps et al. (2022)	Y	France	NW	0.5	0.5	Bhopalwala et al. 2022	Y	USA	Whitesburg	0	1	Chen et al. (2021)a	Y	UK	NW cpft	0	0	0	1	0
Nemani et al. (2021)	Y	USA	NY Langone system	0	1	Castro et al. (2021)	Y	USA	Massachusetts	0	0	1							Fond et al. (2021)	Y	France	NW	0.5	0.5	Castro et al. (2021)	Y	USA	Massachusetts	0	1	Chen et al. (2022)b	Y	USA	NW covid 19 optum	1	0	0	0	0
Poblador-Plou et al. (2020)	Y	Spain	Aragon	1	1	Catalan et al. (2022)	Y	Spain	Basque country	1	1	1							Goldberger et al. (2022)	Y	Israel	NW	0.5	0	Catalan et al. (2022)	Y	Spain	Basq country	1	1	Clift et al. (2020) Men	Y	UK	NW	0	1	0	0	0
Poblador-Plou et al. (2020)	Y	Spain	Aragon	1	1	Clousten et al. (2021)	Y	USA	NY	0	0	1							Goldberger et al. (2022)	Y	Israel	NW	0.5	0	Descamps et al. (2022)	Y	France	NW	1	1	Clift et al. (2020) Women	Y	UK	NW	0	1	0	0	0
Salvatore et al. (2021)	N	USA	Michigan	0	1	Cummins et al. (2021)	Y	UK	North-East London	0	1	1							Jeon et al. (2021)	Y	South Korea	NW	1	1	Diez-Quevedo et al. (2021)	Y	Spain	Badalona, Catalunya	1	1	Cummins et al. (2021)	Y	UK	North-East London	0	0	0	0	1
Teixeria at al. (2021	Y	USA	NW optum	1	0	Descamps et al. (2022)	Y	France	NW	1	1	1							Nemani et al. (2021)	Y	USA	NY langone	0	1	Egede et al. (2021)	Y	USA	Wisconsin	0	1	De Vito et al. (2021)	Y	Italy	Sassari	1	1	1	1	1
Yang et al. (2021)	Y	UK	UK bio	1	1	Diez-Quevedo et al. (2021)	Y	Spain	Badalona, Catalunya	1	1	1							Nemani et al. (2021)	Y	USA	NY langone	0	1	Nilsson et al. 2022	Y	Denmark	NW	1	1	Descamps et al. (2022)	Y	France	NW	1	1	1	1	1
						Egede et al. (2021)	Y	USA	Wisconsin	0	0	1							Orlando et al. (2021)	N	Italy	Campania	1	1	Pavarin et al. 2022	Y	Italy	Bologna	1	1	Diez-Quevedo et al. (2021)	Y	Spain	Badalona, Catalunya	1	1	1	1	1
						Goldberger et al. (2022)	Y	Israel	NW	0.5	0.5	0.5							Poblador-Plou et al. (2020)	Y	Spain	Aragon	1	1	Poblador-Plou et al. (2020)	Y	Spain	Aragon	1	1	Egede et al. (2021)	Y	USA	Wisconsin	0	0	0	0	1
						Goldberger et al. (2022)	Y	Israel	NW	0.5	0.5	0.5							Poblador-Plou et al. (2020)	Y	Spain	Aragon	1	1	Poblador-Plou et al. (2020)	Y	Spain	Aragon	1	1	Garcia‑Cabrera et al. (2021)	Y	Spain	Madrid Ramon y Cajal	1	1	1	1	1
						Izurieta et al. (2020)	N	USA	NW	1	0	0							Rodriguez-Molinero et al. (2020)	N	Spain	Catalonia	1	1	Qeadan et al. 2021	Y	USA	UK bio	1	0	Giannoglou et al. (2021)	Y	Greece	Attica	1	1	1	1	1
						Jeon et al. (2021)	Y	South Korea	NW	1	1	1							Salvatore et al. (2021)	N	USA	Michigan	0	1	Rodriguez-Molinero et al. (2020)	N	Spain	Catalunya	1	1	Goldberger et al. (2022)	Y	Israel	NW	1	1	1	1	1
						Kundi et al. (2020)	N	Turkey	NW	1	0	1							Teixeria at al. (2021)	Y	USA	NW optum	1	0	Salvatore et al. (2021)	N	USA	Michigan	0	1	Lee et al. (2021)	Y	South Korea	NW omop	1	1	1	1	1
						Nemani et al. (2021 1)	Y	USA	Wisconsin	0	0	1							Tzur-Bitan et al. (2021)	N	Israel	NW Clalit data base	0	1	Yang et al. (2021)	Y	UK	UK bio	0	1	Maripuu et al. (2021)	Y	Sweden	NW SNPR	1	1	1	1	1
						Poblador-Plou et al. (2020)	Y	Spain	Aragon	1	1	1							Vrotsou et al. (2021)	Y	Spain	Basque country	0	1							Nillson et al. (2022)	N	Denmark	NW	0	1	1	1	1
						Poblador-Plou et al. (2020)	Y	Spain	Aragon	1	1	1							Yang et al. (2021)	N	UK	UK bio	0	1							Poblador-Plou et al. (2020)	Y	Spain	Aragon	1	1	1	1	1
						Rodriguez-Molinero et al. (2021)	N	Spain	Catalunya CSAPG	1	1	1																			Poblador-Plou et al. (2020)	Y	Spain	Aragon	1	1	1	1	1
						Salvatore et al. (2021)	N	USA	Michigan	0	0	1																			Poblador-Plou et al. (2020)	Y	Spain	Aragon	1	1	1	1	1
						Tang et al. (2020)	N	USA	Maryland	0	0	1																			Poblador-Plou et al. (2020)	Y	Spain	Aragon	1	1	1	1	1
						Teixeria at al. (2021)	Y	USA	NW optum	0	1	0																			Poblador-Plou et al. (2020)	Y	Spain	Aragon	1	1	1	1	1
						Yang et al. (2021)	Y	UK	UK bio	1	0	0																			Rodriguez-Molinero et al. (2020)	N	Spain	Catalunya	1	1	1	1	1
																															Tokudo et al. (2023)	Y	Japan	NW	1	1	1	1	1
																															Vrotsou et al. (2021)	Y	Spain	Basq country	1	1	1	1	1
																															Wang et al. (2021) b	Y	USA	NW IBM Watson	0	1	1	0	0
																															Welch et al. (2021)	N	MIX	12 different countries	0	0	0	1	1
																															Yang et al. (2021)	Y	UK	UK biobank	0	0	1	0	0

## Sheet: long covid
All	In nu	Country	LOC	type of exposure	I	II
Al-Aly et al. (2022)	Y	US	NW veterans	Mix	1	1
Bellan et al. (2022)	Y	Italy	Piedmont	anxiety	1	1
Bellan et al. (2022)	Y	Italy	Piedmont	Depression	1	1
de Miranda et al. (2022)	Y	Brazil	Belo horizonte	Depression	1	1
Durstenfeld et al. (2023)	Y	US	California	Depression	1	1
Durstenfeld et al. (2023)	Y	US	California	anxiety	1	1
Hedberg et al. (2023)a	Y	Sweden	Stockholm	Mix	1	1
Hedberg et al. (2023)b	Y	Sweden	Stockholm	Mix	1	1
Hedberg et al. (2023)c	Y	Sweden	Stockholm	Mix	1	1
Jones et al. (2021)	Y	UK	NW platform 19	Mix	1	0
Thompson et al (2022)	Y	UK	NW 10 cohorys	Mix	0	1
Wang et al. (2022)	Y	USA	NW NHS	Depression	1	1
